# Supplementary material for: Increased risk of venous thromboembolism in children and teenagers with inflammatory bowel disease: a systematic review and meta-analysis
Source: PeerJ. 2026 Apr 1;14:e21056. doi: 10.7717/peerj.21056 (PMC13050219; doi:10.7717/peerj.21056)
Supplement: Supplemental Information 1 [file peerj-14-21056-s001.xlsx]

## Sheet: Raw_Data
Author	Year	VTE in IBD					DVT in IBD					PE in IBD					VTE in UC					VTE in CD					Adjusted VTE risk					Unadjusted VTE risk
		RR	L_CI	U_CI	LnRR	Lnse	RR	L_CI	U_CI	LnRR	Lnse	RR	L_CI	U_CI	LnRR	Lnse	RR	L_CI	U_CI	LnRR	Lnse	RR	L_CI	U_CI	LnRR	Lnse	RR	L_CI	U_CI	LnRR	Lnse	RR	L_CI	U_CI	LnRR	Lnse
Nguyen	2008	7.02	4.99	9.87	1.94876	0.173996											12.62	8.55	18.64	2.53528	0.198821	4.03	2.5	6.49	1.39377	0.24336						7.02	4.99	9.87	1.94876	0.173996
Kappelman	2011	4.5	1.7	12	1.50408	0.49854	3.4	0.9	12.7	1.22378	0.675246	4.5	0.8	24.6	1.50408	0.873952											4.5	1.7	12	1.50408	0.49854	6.6	3.3	13.2	1.88707	0.353647
Nylund	2013	2.37	2.11	2.67	0.86289	0.0600486	2.39	2.12	2.69	0.871293	0.0607462	1.12	0.34	3.62	0.113329	0.603389	1.2	0.3	4.8	0.182322	0.707293	2.12	1.6	2.8	0.751416	0.142759						2.37	2.11	2.67	0.86289	0.0600486
Cairo	2018	5.29	1.92	14.58	1.66582	0.517175																										5.29	1.92	14.58	1.66582	0.517175
Kuenzig	2021	15.17	3.32	69.21	2.71932	0.774791	31.69	12.31	81.61	3.456	0.482536	6.72	2.1	21.53	1.90509	0.593753	19.18	6.39	57.59	2.95387	0.560871	20.76	7.72	55.84	3.03303	0.504764	15.17	3.32	69.21	2.71932	0.774791	31.47	13.13	75.41	3.44903	0.445929
Kim	2022	2.61	1.41	4.83	0.95935	0.314096											6.69	2.31	19.99	1.90061	0.550506	1.42	0.62	3.25	0.350657	0.422625	2.61	1.41	4.83	0.95935	0.314096	2.64	1.47	4.74	0.970779	0.298667
Harvey	2025	51.8	41.8	64.3	3.94739	0.109863
